# Supplementary material for: Outcomes reported in studies of anal high-grade squamous intraepithelial lesions treatments: systematic review
Source: BJS Open. 2026 Jul 4;10(4):zrag061. doi: 10.1093/bjsopen/zrag061 (PMC13332405; doi:10.1093/bjsopen/zrag061)
Supplement: zrag061_Supplementary_Data [file zrag061_supplementary_data.zip]

Archive with 2 entries (2 files):
- Supplementary_Material.docx
- _COrSIcA_ _ PRISMA-2009-checklist.doc
